# Supplementary material for: Nanoscale characterization of drug-induced microtubule filament dysfunction using super-resolution microscopy
Source: BMC Biol. 2021 Dec 11;19:260. doi: 10.1186/s12915-021-01164-4 (PMC8665533; doi:10.1186/s12915-021-01164-4)
Supplement: Supplementary file 3 — Additional file 3: Supplementary Data 1. Sheet 1. Datapoints for Fig. 2d. Sheet 2. Datapoints for Fig. 3b. Sheet 3. Datapoints for Fig. 6c. Sheet 4. Datapoints for Fig. S6e. [file 12915_2021_1164_MOESM3_ESM.xlsx]

## Sheet: Fig. 2d
ν values
The decay constant representing curvature of 1 cell
	Control	7 nM	18nM	30 nM	50 nM	65 nM	80 nM
	0.30445	0.32645	0.30747	0.33858	0.40175	0.38367	0.40623
	0.2711	0.33746	0.32117	0.32388	0.36085	0.34949	0.377
	0.26785	0.33688	0.27209	0.32403	0.33364	0.33768	0.35249
	0.32496	0.30641	0.27536	0.31765	0.37028	0.35507	0.37381
	0.29374	0.28232	0.2689	0.30575	0.32238	0.36167	0.37089
	0.31181	0.31125	0.30002	0.2931	0.40398	0.43166	0.36741
	0.2659	0.28363	0.29831	0.29873	0.39716	0.45358	0.42295
	0.24645	0.32741	0.30736	0.31638	0.36827	0.38851	0.40794
	0.27936	0.31479	0.31108	0.36518	0.32396	0.40245	0.38357
	0.28706	0.28942	0.29279	0.3645	0.38992	0.35317	0.34235
	0.26004	0.33288	0.26014	0.34586	0.35112	0.34438	0.32963
	0.27782	0.30546	0.30462	0.31433	0.37082	0.36946	0.40147
	0.2747	0.34886	0.30883	0.29994	0.40095	0.37074	0.36912
	0.27592	0.27717	0.29788	0.36065	0.32344	0.42239	0.36369
	0.2547	0.27668	0.29712	0.3657	0.42352	0.35992	0.3644
	0.24722	0.26579	0.34498	0.3144	0.34345	0.43785	0.38731
	0.29843	0.27338	0.30259	0.2936	0.34224	0.38435	0.42006
	0.3012	0.27547	0.30509	0.29687	0.30235	0.3382	0.3449
	0.26026	0.30231		0.28469	0.34295	0.38361	0.37613
	0.27971	0.33607		0.26527	0.28399	0.33192	0.321
	0.26247				0.28652	0.40705	0.3639
	0.31721				0.30046	0.3223	0.41719
	0.27367					0.36631	0.37941
						0.36537	0.36944
							0.33697

## Sheet: Fig. 3b
			Normalised Intensity (a.u.)
2nd and 3rd orderSOFI of MTs in COS-7 cells		MT width (um)	Diff Lim.	2nd order SOFI	3rd order SOFI
		x	y	y	y
		0	0.43681	0.26981	0.01708
		0.00956	0.41094	0.24855	0.00668
		0.01911	0.38285	0.23032	0.00149
		0.02867	0.36068	0.2132	0
		0.03822	0.34738	0.19746	0
		0.04778	0.33186	0.18641	0
		0.05733	0.3252	0.17702	0
		0.06689	0.32373	0.1715	0
		0.07645	0.32299	0.16929	0
		0.086	0.32225	0.1715	0
		0.09556	0.32225	0.17509	0
		0.10511	0.32299	0.18172	0.000990344
		0.11467	0.32964	0.19138	0.00545
		0.12423	0.34516	0.20464	0.01164
		0.13378	0.35994	0.21845	0.02402
		0.14334	0.37472	0.23447	0.04159
		0.15289	0.39098	0.25628	0.06338
		0.16245	0.41242	0.28224	0.08765
		0.172	0.43976	0.31207	0.11067
		0.18156	0.47524	0.34548	0.14088
		0.19112	0.51737	0.37945	0.17975
		0.20067	0.55728	0.41425	0.22109
		0.21023	0.59571	0.45236	0.25922
		0.21978	0.6371	0.49517	0.30305
		0.22934	0.6748	0.54405	0.35999
		0.2389	0.70658	0.5979	0.42511
		0.24845	0.73466	0.6512	0.4922
		0.25801	0.76423	0.69953	0.55385
		0.26756	0.79305	0.75062	0.62045
		0.27712	0.82114	0.79923	0.69869
		0.28667	0.85218	0.84866	0.77074
		0.29623	0.89209	0.89671	0.83536
		0.30579	0.93422	0.93648	0.89131
		0.31534	0.966	0.96382	0.93984
		0.3249	0.98817	0.98481	0.97945
		0.33445	1	0.99531	1
		0.34401	0.99778	1	0.99629
		0.35357	0.99483	0.99641	0.95989
		0.36312	0.99187	0.97597	0.90022
		0.37268	0.98891	0.942	0.8205
		0.38223	0.98522	0.90527	0.73558
		0.39179	0.98078	0.86772	0.62441
		0.40134	0.96526	0.8227	0.48527
		0.4109	0.93792	0.77244	0.35677
		0.42046	0.90613	0.71196	0.25378
		0.43001	0.87435	0.65672	0.1696
		0.43957	0.84627	0.60867	0.10002
		0.44912	0.82114	0.56725	0.04877
		0.45868	0.79823	0.53217	0.0151
		0.46823	0.77901	0.50787	0.00644
		0.47779	0.76497	0.48854	0.00149
		0.48735	0.74871	0.46534	0
		0.4969	0.73245	0.44546	0.000247586
		0.50646	0.71545	0.44021	0.00322
		0.51601	0.69845	0.4427	0.00842
		0.52557	0.68293	0.44822	0.02377
		0.53512	0.6748	0.45761	0.05298
		0.54468	0.66888	0.4739	0.09656
		0.55424	0.66297	0.49406	0.15425
		0.56379	0.65928	0.51505	0.22506
		0.57335	0.65632	0.53328	0.31369
		0.5829	0.65484	0.55206	0.41446
		0.59246	0.65336	0.56973	0.50161
		0.60202	0.65115	0.58603	0.57044
		0.61157	0.64819	0.60177	0.63283
		0.62113	0.64375	0.61005	0.68359
		0.63068	0.63784	0.6153	0.7133
		0.64024	0.62971	0.61668	0.71849
		0.6498	0.6238	0.60978	0.70661
		0.65935	0.61567	0.59293	0.68185
		0.66891	0.60384	0.57222	0.64026
		0.67846	0.58019	0.54819	0.59049
		0.68802	0.54398	0.5156	0.53999
		0.69757	0.49963	0.47749	0.48774
		0.70713	0.4575	0.44214	0.4308
		0.71669	0.42572	0.40735	0.36841
		0.72624	0.39837	0.37365	0.31641
		0.7358	0.37177	0.33886	0.27556
		0.74535	0.3459	0.30351	0.24041
		0.75491	0.32299	0.26843	0.20698
		0.76446	0.30007	0.23667	0.18
		0.77402	0.27938	0.21127	0.15746
		0.78358	0.25795	0.18973	0.13543
		0.79313	0.23429	0.17039	0.11488
		0.80269	0.20177	0.15272	0.09681
		0.81224	0.16704	0.13228	0.08245
		0.8218	0.13452	0.11433	0.07106
		0.83135	0.11678	0.10025	0.06016
		0.84091	0.10643	0.09003	0.04952
		0.85047	0.0946	0.08257	0.04234
		0.86002	0.085	0.07484	0.03491
		0.86958	0.07613	0.06683	0.02748
		0.87913	0.06578	0.05827	0.01981
		0.88869	0.05839	0.04888	0.01386
		0.89825	0.051	0.04115	0.00891
		0.9078	0.04361	0.03618	0.00768
		0.91736	0.03548	0.03176	0.00644
		0.92691	0.02513	0.02817	0.00421
		0.93647	0.01626	0.02292	0.00198
		0.94603	0.00739	0.01712	0.000495172
		0.95558	0	0.01132	0
		0.96514		0.00497	0
		0.97469		0	0

## Sheet: Fig. 6c
Δ length values (μm)
The change in filament length between each SOFI time-lapse frame
	Control	7 nM	18 nM
	2.36	2.232	1.588
	1.895	2.211	1.243
	1.667	1.427	1.035
	1.592	1.312	0.937
	1.569	1.288	0.931
	1.527	1.051	0.902
	1.509	0.993	0.901
	1.451	0.992	0.836
	1.386	0.984	0.833
	1.347	0.928	0.791
	1.244	0.912	0.746
	1.187	0.889	0.723
	1.177	0.877	0.723
	1.163	0.867	0.704
	1.14	0.828	0.704
	1.131	0.801	0.683
	1.12	0.784	0.672
	1.107	0.775	0.667
	1.103	0.768	0.653
	1.066	0.764	0.627
	1.023	0.756	0.614
	1.021	0.733	0.609
	1.018	0.731	0.596
	1.005	0.714	0.589
	0.977	0.709	0.584
	0.969	0.705	0.562
	0.94	0.703	0.561
	0.894	0.679	0.558
	0.889	0.653	0.558
	0.884	0.648	0.558
	0.876	0.644	0.54
	0.872	0.639	0.535
	0.871	0.617	0.52
	0.87	0.616	0.518
	0.85	0.615	0.504
	0.836	0.607	0.5
	0.83	0.603	0.492
	0.826	0.586	0.481
	0.807	0.585	0.479
	0.802	0.582	0.479
	0.799	0.579	0.476
	0.794	0.567	0.475
	0.785	0.559	0.465
	0.768	0.55	0.465
	0.764	0.54	0.463
	0.741	0.538	0.452
	0.728	0.533	0.448
	0.724	0.527	0.447
	0.723	0.522	0.435
	0.705	0.515	0.435
	0.705	0.514	0.427
	0.694	0.511	0.427
	0.687	0.509	0.423
	0.681	0.489	0.41
	0.68	0.489	0.402
	0.677	0.486	0.396
	0.675	0.483	0.395
	0.674	0.476	0.392
	0.668	0.471	0.389
	0.663	0.468	0.383
	0.644	0.466	0.381
	0.627	0.464	0.379
	0.624	0.461	0.375
	0.619	0.461	0.369
	0.611	0.459	0.361
	0.611	0.453	0.359
	0.596	0.453	0.356
	0.58	0.446	0.352
	0.576	0.445	0.351
	0.571	0.441	0.351
	0.558	0.44	0.347
	0.558	0.438	0.347
	0.554	0.436	0.344
	0.553	0.434	0.341
	0.55	0.432	0.341
	0.545	0.432	0.339
	0.533	0.427	0.337
	0.523	0.425	0.336
	0.516	0.423	0.334
	0.514	0.421	0.334
	0.513	0.417	0.332
	0.505	0.409	0.331
	0.497	0.4	0.328
	0.486	0.396	0.328
	0.486	0.394	0.326
	0.485	0.382	0.325
	0.481	0.382	0.324
	0.481	0.379	0.324
	0.477	0.374	0.324
	0.477	0.368	0.323
	0.476	0.366	0.311
	0.476	0.361	0.31
	0.473	0.356	0.31
	0.469	0.354	0.31
	0.468	0.352	0.309
	0.468	0.349	0.308
	0.463	0.349	0.307
	0.463	0.343	0.303
	0.461	0.34	0.299
	0.46	0.339	0.298
	0.458	0.338	0.297
	0.449	0.337	0.297
	0.449	0.332	0.297
	0.448	0.332	0.295
	0.445	0.32	0.291
	0.437	0.32	0.291
	0.435	0.316	0.287
	0.432	0.314	0.283
	0.428	0.311	0.281
	0.426	0.308	0.28
	0.42	0.307	0.28
	0.41	0.305	0.271
	0.406	0.304	0.265
	0.405	0.303	0.262
	0.402	0.3	0.26
	0.402	0.299	0.258
	0.402	0.298	0.258
	0.401	0.297	0.257
	0.399	0.296	0.252
	0.393	0.295	0.247
	0.391	0.294	0.247
	0.39	0.294	0.247
	0.389	0.293	0.245
	0.388	0.289	0.244
	0.384	0.286	0.243
	0.38	0.284	0.243
	0.38	0.283	0.242
	0.375	0.28	0.239
	0.373	0.279	0.239
	0.372	0.277	0.239
	0.371	0.276	0.239
	0.371	0.273	0.239
	0.37	0.272	0.238
	0.368	0.272	0.238
	0.365	0.268	0.237
	0.364	0.268	0.237
	0.362	0.267	0.236
	0.362	0.265	0.236
	0.361	0.262	0.235
	0.36	0.262	0.235
	0.359	0.257	0.233
	0.358	0.25	0.233
	0.358	0.249	0.233
	0.357	0.249	0.229
	0.356	0.248	0.229
	0.354	0.247	0.229
	0.352	0.245	0.228
	0.351	0.244	0.227
	0.34	0.244	0.227
	0.327	0.243	0.219
	0.327	0.243	0.216
	0.326	0.242	0.215
	0.325	0.239	0.214
	0.324	0.238	0.213
	0.324	0.238	0.212
	0.324	0.235	0.212
	0.323	0.235	0.211
	0.321	0.234	0.21
	0.319	0.233	0.21
	0.319	0.23	0.209
	0.319	0.23	0.207
	0.316	0.228	0.205
	0.314	0.227	0.205
	0.309	0.225	0.205
	0.309	0.224	0.205
	0.306	0.222	0.204
	0.303	0.221	0.203
	0.301	0.221	0.203
	0.298	0.219	0.198
	0.297	0.218	0.198
	0.295	0.216	0.197
	0.295	0.216	0.197
	0.291	0.215	0.196
	0.29	0.215	0.196
	0.288	0.213	0.196
	0.288	0.213	0.194
	0.286	0.211	0.193
	0.286	0.21	0.192
	0.286	0.209	0.186
	0.285	0.207	0.185
	0.285	0.206	0.184
	0.284	0.206	0.182
	0.283	0.204	0.182
	0.281	0.202	0.18
	0.281	0.202	0.18
	0.279	0.199	0.18
	0.279	0.198	0.177
	0.278	0.198	0.177
	0.278	0.197	0.176
	0.277	0.196	0.176
	0.277	0.194	0.175
	0.276	0.194	0.172
	0.276	0.193	0.172
	0.269	0.189	0.171
	0.268	0.185	0.171
	0.266	0.185	0.169
	0.266	0.183	0.168
	0.264	0.181	0.168
	0.264	0.18	0.168
	0.259	0.18	0.167
	0.258	0.179	0.164
	0.258	0.178	0.16
	0.256	0.178	0.156
	0.255	0.176	0.156
	0.255	0.173	0.156
	0.255	0.172	0.156
	0.253	0.172	0.155
	0.253	0.171	0.154
	0.252	0.171	0.152
	0.249	0.17	0.149
	0.241	0.169	0.147
	0.241	0.168	0.147
	0.24	0.168	0.146
	0.24	0.167	0.146
	0.24	0.165	0.146
	0.239	0.165	0.143
	0.237	0.164	0.143
	0.237	0.163	0.143
	0.236	0.16	0.143
	0.236	0.156	0.143
	0.233	0.156	0.142
	0.232	0.156	0.141
	0.231	0.155	0.14
	0.231	0.155	0.138
	0.23	0.155	0.138
	0.229	0.155	0.137
	0.227	0.154	0.136
	0.224	0.153	0.13
	0.221	0.153	0.129
	0.22	0.153	0.129
	0.219	0.151	0.127
	0.217	0.15	0.126
	0.216	0.149	0.126
	0.214	0.149	0.124
	0.212	0.148	0.122
	0.212	0.146	0.122
	0.211	0.146	0.122
	0.211	0.143	0.12
	0.209	0.143	0.119
	0.208	0.143	0.119
	0.203	0.142	0.118
	0.198	0.14	0.118
	0.198	0.139	0.117
	0.195	0.137	0.117
	0.194	0.137	0.117
	0.194	0.135	0.116
	0.192	0.135	0.116
	0.192	0.126	0.116
	0.191	0.124	0.116
	0.191	0.124	0.114
	0.191	0.123	0.114
	0.19	0.123	0.114
	0.19	0.122	0.113
	0.189	0.122	0.112
	0.188	0.121	0.111
	0.188	0.119	0.111
	0.186	0.117	0.11
	0.185	0.117	0.11
	0.185	0.116	0.11
	0.185	0.114	0.11
	0.184	0.114	0.109
	0.182	0.114	0.109
	0.182	0.112	0.108
	0.18	0.11	0.107
	0.179	0.109	0.106
	0.177	0.109	0.106
	0.177	0.108	0.106
	0.172	0.108	0.105
	0.171	0.104	0.105
	0.171	0.104	0.105
	0.169	0.103	0.104
	0.167	0.102	0.103
	0.166	0.102	0.103
	0.166	0.099	0.102
	0.164	0.099	0.102
	0.164	0.099	0.102
	0.163	0.097	0.101
	0.163	0.096	0.1
	0.162	0.095	0.099
	0.161	0.092	0.097
	0.16	0.091	0.096
	0.159	0.091	0.096
	0.157	0.089	0.094
	0.154	0.089	0.094
	0.151	0.089	0.093
	0.15	0.088	0.092
	0.148	0.088	0.092
	0.147	0.086	0.092
	0.146	0.085	0.092
	0.146	0.084	0.09
	0.145	0.083	0.09
	0.145	0.081	0.09
	0.144	0.079	0.089
	0.144	0.077	0.088
	0.143	0.075	0.088
	0.141	0.074	0.087
	0.141	0.073	0.087
	0.14	0.071	0.085
	0.14	0.069	0.085
	0.138	0.067	0.085
	0.137	0.067	0.085
	0.136	0.066	0.084
	0.136	0.066	0.083
	0.134	0.066	0.082
	0.133	0.066	0.082
	0.13	0.065	0.082
	0.128	0.065	0.081
	0.128	0.065	0.081
	0.126	0.064	0.08
	0.125	0.064	0.079
	0.124	0.064	0.076
	0.124	0.061	0.076
	0.121	0.06	0.075
	0.121	0.059	0.074
	0.119	0.059	0.073
	0.119	0.058	0.073
	0.118	0.056	0.072
	0.116	0.056	0.072
	0.111	0.055	0.071
	0.11	0.05	0.07
	0.109	0.048	0.069
	0.106	0.047	0.068
	0.104	0.046	0.068
	0.104	0.045	0.066
	0.103	0.044	0.066
	0.1	0.043	0.066
	0.1	0.042	0.066
	0.098	0.041	0.066
	0.097	0.041	0.065
	0.096	0.041	0.063
	0.096	0.04	0.061
	0.095	0.04	0.06
	0.093	0.038	0.06
	0.093	0.035	0.059
	0.092	0.033	0.059
	0.09	0.032	0.058
	0.09	0.032	0.058
	0.089	0.032	0.058
	0.088	0.03	0.057
	0.087	0.03	0.055
	0.087	0.029	0.054
	0.086	0.027	0.053
	0.086	0.025	0.05
	0.086	0.024	0.049
	0.083	0.022	0.049
	0.082	0.021	0.048
	0.078	0.02	0.046
	0.078	0.02	0.046
	0.078	0.019	0.045
	0.077	0.016	0.045
	0.076	0.015	0.044
	0.076	0.015	0.044
	0.075	0.013	0.043
	0.072	0.012	0.042
	0.07	0.011	0.042
	0.069	0.009	0.042
	0.069	0.009	0.041
	0.068	0.008	0.041
	0.066	0.008	0.041
	0.065	0.005	0.041
	0.064	0.002	0.038
	0.064	0.001	0.037
	0.064	0.001	0.035
	0.064	0	0.033
	0.064	0	0.032
	0.063	0	0.03
	0.062	0	0.029
	0.061	0	0.029
	0.06	0	0.029
	0.058	0	0.029
	0.058	0	0.028
	0.056	-0.001	0.028
	0.054	-0.001	0.028
	0.053	-0.002	0.027
	0.053	-0.004	0.027
	0.053	-0.004	0.026
	0.052	-0.008	0.025
	0.05	-0.009	0.024
	0.049	-0.013	0.023
	0.049	-0.016	0.021
	0.049	-0.017	0.021
	0.046	-0.019	0.02
	0.044	-0.022	0.019
	0.043	-0.024	0.019
	0.042	-0.027	0.019
	0.042	-0.027	0.018
	0.04	-0.028	0.017
	0.04	-0.028	0.017
	0.039	-0.029	0.017
	0.038	-0.03	0.017
	0.036	-0.03	0.016
	0.035	-0.031	0.015
	0.035	-0.035	0.015
	0.033	-0.035	0.014
	0.032	-0.036	0.012
	0.031	-0.036	0.011
	0.03	-0.036	0.011
	0.029	-0.038	0.008
	0.029	-0.038	0.008
	0.028	-0.038	0.008
	0.028	-0.039	0.006
	0.028	-0.04	0.005
	0.026	-0.04	0.004
	0.026	-0.04	0.003
	0.025	-0.041	0.002
	0.022	-0.042	0.001
	0.022	-0.044	0
	0.021	-0.044	0
	0.017	-0.045	0
	0.017	-0.046	0
	0.017	-0.052	0
	0.016	-0.053	0
	0.014	-0.054	0
	0.011	-0.055	0
	0.011	-0.057	0
	0.006	-0.057	-0.001
	0.005	-0.057	-0.004
	0.005	-0.059	-0.005
	0.004	-0.059	-0.005
	0.002	-0.063	-0.006
	0.002	-0.064	-0.008
	0.002	-0.064	-0.009
	0.002	-0.067	-0.009
	0.002	-0.067	-0.01
	0.002	-0.069	-0.01
	0.001	-0.069	-0.013
	0	-0.071	-0.013
	0	-0.072	-0.015
	0	-0.072	-0.016
	0	-0.074	-0.017
	0	-0.076	-0.019
	0	-0.078	-0.019
	-0.001	-0.079	-0.02
	-0.003	-0.079	-0.021
	-0.004	-0.08	-0.022
	-0.005	-0.081	-0.022
	-0.007	-0.082	-0.022
	-0.009	-0.084	-0.023
	-0.01	-0.085	-0.023
	-0.011	-0.085	-0.023
	-0.012	-0.085	-0.024
	-0.012	-0.086	-0.028
	-0.013	-0.088	-0.028
	-0.014	-0.088	-0.028
	-0.015	-0.089	-0.028
	-0.017	-0.09	-0.029
	-0.018	-0.091	-0.03
	-0.018	-0.091	-0.031
	-0.019	-0.092	-0.033
	-0.019	-0.092	-0.034
	-0.02	-0.094	-0.036
	-0.02	-0.095	-0.037
	-0.02	-0.096	-0.037
	-0.021	-0.096	-0.039
	-0.021	-0.097	-0.04
	-0.022	-0.1	-0.04
	-0.022	-0.1	-0.041
	-0.024	-0.102	-0.042
	-0.025	-0.102	-0.042
	-0.025	-0.103	-0.043
	-0.026	-0.104	-0.044
	-0.029	-0.104	-0.045
	-0.029	-0.105	-0.046
	-0.03	-0.106	-0.046
	-0.03	-0.109	-0.046
	-0.03	-0.11	-0.047
	-0.03	-0.112	-0.047
	-0.032	-0.113	-0.048
	-0.035	-0.116	-0.048
	-0.043	-0.12	-0.049
	-0.044	-0.12	-0.05
	-0.045	-0.12	-0.05
	-0.05	-0.12	-0.05
	-0.052	-0.122	-0.052
	-0.053	-0.122	-0.052
	-0.054	-0.123	-0.055
	-0.057	-0.123	-0.055
	-0.059	-0.124	-0.055
	-0.06	-0.125	-0.058
	-0.06	-0.126	-0.059
	-0.061	-0.128	-0.059
	-0.061	-0.129	-0.059
	-0.062	-0.132	-0.061
	-0.065	-0.133	-0.062
	-0.069	-0.135	-0.063
	-0.07	-0.136	-0.064
	-0.071	-0.137	-0.064
	-0.071	-0.137	-0.065
	-0.071	-0.14	-0.065
	-0.072	-0.141	-0.067
	-0.072	-0.141	-0.069
	-0.074	-0.141	-0.069
	-0.075	-0.142	-0.07
	-0.075	-0.142	-0.07
	-0.076	-0.143	-0.07
	-0.077	-0.143	-0.07
	-0.078	-0.144	-0.075
	-0.079	-0.149	-0.077
	-0.079	-0.152	-0.078
	-0.083	-0.153	-0.081
	-0.084	-0.153	-0.082
	-0.084	-0.154	-0.083
	-0.085	-0.154	-0.084
	-0.086	-0.155	-0.085
	-0.086	-0.156	-0.086
	-0.087	-0.157	-0.087
	-0.088	-0.157	-0.087
	-0.089	-0.161	-0.088
	-0.089	-0.165	-0.089
	-0.091	-0.167	-0.089
	-0.093	-0.169	-0.091
	-0.095	-0.169	-0.093
	-0.095	-0.171	-0.093
	-0.098	-0.173	-0.094
	-0.101	-0.175	-0.095
	-0.101	-0.178	-0.096
	-0.103	-0.182	-0.098
	-0.105	-0.189	-0.099
	-0.105	-0.191	-0.099
	-0.105	-0.191	-0.099
	-0.106	-0.195	-0.105
	-0.108	-0.195	-0.105
	-0.109	-0.196	-0.106
	-0.11	-0.197	-0.107
	-0.112	-0.197	-0.108
	-0.114	-0.199	-0.109
	-0.114	-0.199	-0.109
	-0.114	-0.202	-0.109
	-0.115	-0.205	-0.109
	-0.116	-0.207	-0.11
	-0.118	-0.208	-0.111
	-0.119	-0.208	-0.112
	-0.119	-0.208	-0.114
	-0.119	-0.209	-0.115
	-0.12	-0.21	-0.116
	-0.122	-0.21	-0.116
	-0.122	-0.211	-0.116
	-0.122	-0.213	-0.116
	-0.123	-0.215	-0.117
	-0.124	-0.215	-0.117
	-0.124	-0.217	-0.117
	-0.128	-0.218	-0.118
	-0.133	-0.218	-0.119
	-0.133	-0.219	-0.119
	-0.134	-0.22	-0.121
	-0.134	-0.225	-0.123
	-0.135	-0.226	-0.126
	-0.135	-0.227	-0.127
	-0.136	-0.227	-0.128
	-0.138	-0.229	-0.129
	-0.138	-0.23	-0.13
	-0.139	-0.232	-0.132
	-0.139	-0.233	-0.132
	-0.14	-0.233	-0.133
	-0.14	-0.238	-0.133
	-0.142	-0.245	-0.133
	-0.143	-0.246	-0.133
	-0.144	-0.249	-0.135
	-0.144	-0.255	-0.14
	-0.144	-0.256	-0.14
	-0.149	-0.26	-0.142
	-0.153	-0.269	-0.143
	-0.155	-0.272	-0.143
	-0.158	-0.273	-0.145
	-0.163	-0.273	-0.145
	-0.164	-0.275	-0.146
	-0.165	-0.275	-0.146
	-0.168	-0.277	-0.146
	-0.168	-0.281	-0.148
	-0.168	-0.282	-0.148
	-0.169	-0.283	-0.149
	-0.173	-0.284	-0.15
	-0.173	-0.286	-0.154
	-0.173	-0.287	-0.155
	-0.174	-0.289	-0.155
	-0.175	-0.294	-0.156
	-0.175	-0.294	-0.158
	-0.178	-0.294	-0.159
	-0.178	-0.296	-0.16
	-0.179	-0.299	-0.161
	-0.181	-0.301	-0.163
	-0.183	-0.301	-0.163
	-0.184	-0.301	-0.164
	-0.184	-0.304	-0.166
	-0.185	-0.304	-0.167
	-0.187	-0.307	-0.167
	-0.188	-0.309	-0.167
	-0.19	-0.311	-0.167
	-0.19	-0.314	-0.167
	-0.193	-0.318	-0.167
	-0.194	-0.321	-0.169
	-0.195	-0.321	-0.173
	-0.201	-0.324	-0.176
	-0.203	-0.324	-0.176
	-0.208	-0.325	-0.177
	-0.21	-0.325	-0.178
	-0.21	-0.328	-0.18
	-0.212	-0.335	-0.18
	-0.212	-0.335	-0.181
	-0.212	-0.342	-0.183
	-0.213	-0.344	-0.183
	-0.215	-0.346	-0.185
	-0.217	-0.348	-0.185
	-0.22	-0.348	-0.186
	-0.222	-0.348	-0.187
	-0.224	-0.349	-0.187
	-0.225	-0.35	-0.188
	-0.226	-0.356	-0.191
	-0.23	-0.356	-0.194
	-0.23	-0.358	-0.196
	-0.231	-0.361	-0.197
	-0.234	-0.362	-0.2
	-0.234	-0.364	-0.2
	-0.235	-0.364	-0.201
	-0.24	-0.368	-0.201
	-0.24	-0.374	-0.202
	-0.244	-0.377	-0.203
	-0.245	-0.378	-0.205
	-0.248	-0.379	-0.208
	-0.249	-0.379	-0.209
	-0.254	-0.38	-0.211
	-0.255	-0.381	-0.212
	-0.255	-0.381	-0.219
	-0.256	-0.389	-0.221
	-0.258	-0.39	-0.222
	-0.261	-0.395	-0.223
	-0.263	-0.401	-0.223
	-0.263	-0.402	-0.224
	-0.263	-0.403	-0.224
	-0.265	-0.405	-0.224
	-0.265	-0.405	-0.226
	-0.265	-0.409	-0.226
	-0.266	-0.409	-0.229
	-0.272	-0.41	-0.231
	-0.275	-0.413	-0.232
	-0.278	-0.414	-0.232
	-0.284	-0.416	-0.234
	-0.284	-0.417	-0.235
	-0.286	-0.423	-0.236
	-0.286	-0.428	-0.237
	-0.288	-0.432	-0.238
	-0.288	-0.433	-0.241
	-0.288	-0.434	-0.243
	-0.289	-0.447	-0.244
	-0.293	-0.456	-0.245
	-0.293	-0.459	-0.246
	-0.295	-0.461	-0.247
	-0.298	-0.464	-0.248
	-0.301	-0.465	-0.251
	-0.302	-0.474	-0.253
	-0.302	-0.485	-0.257
	-0.309	-0.493	-0.261
	-0.31	-0.496	-0.261
	-0.311	-0.497	-0.262
	-0.312	-0.499	-0.262
	-0.312	-0.504	-0.263
	-0.312	-0.509	-0.269
	-0.315	-0.51	-0.271
	-0.316	-0.52	-0.273
	-0.317	-0.522	-0.28
	-0.317	-0.525	-0.281
	-0.318	-0.529	-0.287
	-0.318	-0.536	-0.287
	-0.319	-0.539	-0.291
	-0.321	-0.548	-0.298
	-0.326	-0.548	-0.298
	-0.329	-0.549	-0.299
	-0.329	-0.555	-0.304
	-0.33	-0.556	-0.304
	-0.331	-0.567	-0.307
	-0.332	-0.567	-0.308
	-0.336	-0.586	-0.309
	-0.342	-0.593	-0.31
	-0.343	-0.595	-0.317
	-0.345	-0.603	-0.321
	-0.349	-0.607	-0.322
	-0.349	-0.608	-0.326
	-0.351	-0.616	-0.327
	-0.351	-0.617	-0.327
	-0.355	-0.618	-0.328
	-0.357	-0.625	-0.333
	-0.358	-0.627	-0.333
	-0.359	-0.629	-0.342
	-0.359	-0.629	-0.344
	-0.359	-0.639	-0.346
	-0.363	-0.64	-0.349
	-0.364	-0.645	-0.349
	-0.365	-0.653	-0.35
	-0.367	-0.661	-0.355
	-0.371	-0.674	-0.358
	-0.371	-0.678	-0.359
	-0.371	-0.68	-0.359
	-0.377	-0.685	-0.368
	-0.378	-0.703	-0.369
	-0.381	-0.704	-0.369
	-0.383	-0.712	-0.372
	-0.386	-0.713	-0.378
	-0.387	-0.722	-0.379
	-0.39	-0.723	-0.379
	-0.39	-0.727	-0.382
	-0.396	-0.735	-0.385
	-0.399	-0.741	-0.385
	-0.404	-0.747	-0.386
	-0.405	-0.753	-0.389
	-0.408	-0.754	-0.402
	-0.41	-0.767	-0.403
	-0.411	-0.774	-0.403
	-0.415	-0.784	-0.405
	-0.416	-0.784	-0.407
	-0.42	-0.787	-0.414
	-0.423	-0.787	-0.416
	-0.429	-0.805	-0.418
	-0.429	-0.806	-0.418
	-0.431	-0.807	-0.418
	-0.432	-0.814	-0.419
	-0.439	-0.831	-0.42
	-0.442	-0.832	-0.421
	-0.444	-0.838	-0.422
	-0.447	-0.846	-0.424
	-0.451	-0.866	-0.427
	-0.454	-0.874	-0.429
	-0.46	-0.89	-0.436
	-0.466	-0.927	-0.436
	-0.466	-0.974	-0.436
	-0.469	-0.998	-0.438
	-0.473	-1	-0.444
	-0.475	-1.023	-0.449
	-0.476	-1.059	-0.453
	-0.479	-1.076	-0.453
	-0.482	-1.086	-0.457
	-0.486	-1.096	-0.457
	-0.488	-1.104	-0.46
	-0.489	-1.106	-0.465
	-0.493	-1.147	-0.468
	-0.494	-1.169	-0.474
	-0.5	-1.191	-0.474
	-0.501	-1.212	-0.474
	-0.506	-1.214	-0.475
	-0.507	-1.233	-0.475
	-0.509	-1.247	-0.477
	-0.515	-1.306	-0.507
	-0.53	-1.35	-0.517
	-0.53	-1.355	-0.517
	-0.531	-1.357	-0.523
	-0.535	-1.379	-0.528
	-0.536	-1.532	-0.549
	-0.536	-1.683	-0.555
	-0.547	-1.695	-0.562
	-0.554	-1.704	-0.581
	-0.559	-1.708	-0.589
	-0.562	-1.827	-0.6
	-0.566	-1.83	-0.622
	-0.567	-1.848	-0.623
	-0.575	-1.873	-0.63
	-0.576	-1.879	-0.63
	-0.579	-1.923	-0.633
	-0.582	-1.964	-0.639
	-0.587	-1.967	-0.649
	-0.587	-2.004	-0.657
	-0.59	-2.011	-0.673
	-0.591	-2.044	-0.673
	-0.592	-2.088	-0.674
	-0.592	-2.103	-0.674
	-0.595	-2.119	-0.676
	-0.601	-2.146	-0.685
	-0.604	-2.236	-0.686
	-0.604	-2.272	-0.693
	-0.606	-2.427	-0.706
	-0.617	-2.769	-0.763
	-0.639	-3.12	-0.77
	-0.641	-3.332	-0.785
	-0.643	-3.591	-0.792
	-0.645	-3.612	-0.848
	-0.646	-3.856	-0.862
	-0.647	-3.94	-0.878
	-0.657	-4.112	-0.925
	-0.659	-4.267	-0.941
	-0.66		-0.941
	-0.667		-0.942
	-0.675		-0.95
	-0.693		-0.95
	-0.693		-1.033
	-0.695		-1.041
	-0.696		-1.051
	-0.708		-1.07
	-0.712		-1.084
	-0.719		-1.098
	-0.73		-1.14
	-0.738		-1.142
	-0.749		-1.143
	-0.751		-1.143
	-0.751		-1.143
	-0.757		-1.165
	-0.773		-1.235
	-0.78		-1.301
	-0.789		-1.344
	-0.79		-1.493
	-0.79		-1.493
	-0.8		-1.548
	-0.825		-1.572
	-0.83		-1.573
	-0.853		-1.584
	-0.854		-1.588
	-0.855		-1.614
	-0.881		-1.614
	-0.912		-1.669
	-0.917		-1.774
	-0.93		-1.927
	-0.949		-1.993
	-0.952		-2.175
	-0.97		-2.852
	-1.021		-3.354
	-1.054
	-1.093
	-1.126
	-1.127
	-1.138
	-1.147
	-1.158
	-1.16
	-1.163
	-1.168
	-1.176
	-1.182
	-1.191
	-1.197
	-1.218
	-1.244
	-1.251
	-1.272
	-1.296
	-1.311
	-1.333
	-1.335
	-1.365
	-1.366
	-1.375
	-1.416
	-1.425
	-1.442
	-1.461
	-1.462
	-1.484
	-1.497
	-1.519
	-1.621
	-1.636
	-1.641
	-1.651
	-1.671
	-1.672
	-1.677
	-1.733
	-1.78
	-1.879
	-1.945
	-2.045
	-2.05
	-2.164
	-2.165
	-2.239
	-2.253
	-2.3
	-2.306
	-2.38
	-2.458
	-2.687
	-2.859
	-3.063
	-3.214
	-3.245
	-3.262
	-3.327
	-3.536
	-3.906
	-4.493
	-5.215
	-5.351

## Sheet: Fig. S6e
MT filament feature width (nm)
Determined using LineProfiler
	Control	1 uM TAX
	98.3144	149.554
	128.651	124.721
	70.5239	85.4279
	65.4918	92.3096
	80.6707	104.053
	88.3949	85.5806
	92.4896	72.9123
	67.278	131.53
	67.043	107.618
	67.2948	74.1511
	64.8916	78.6677
	86.0611	61.6932
	63.2375	69.3761
	68.2798	118.524
	74.6398	135.749
	73.411	109.915
	68.415	117.287
	60.6219	76.6239
	73.5335	64.3713
	68.6663	85.2519
	147.699	59.2505
	73.8216	64.9064
	132.969	66.1036
	70.1729	48.1112
	68.8288	96.2562
	65.1903	68.7146
	73.8645	142.818
	74.544	121.341
	66.5391	96.0847
	61.52	116.574
	72.1449	176.008
	78.6735	88.4594
	80.7684	91.4595
	64.7057	148.744
	124.274	79.6496
	66.1546	78.1718
	64.8557	104.147
	62.6201	136.945
	82.4039	84.6451
	65.0199	110.454
	87.3886	79.3484
	67.278	88.3166
	66.0641	99.4907
	68.3734	99.8594
	60.7773	103.962
	105.048	98.5512
	102.036	117.808
	66.851	94.3974
	74.2027	72.7535
	72.737	84.5602
	64.2043	181.272
	75.3398	194.469
	82.0779	139.793
	86.9735	54.2895
	63.9417	77.0408
	72.5281	148.825
	62.5876	107.349
	88.6654	69.7283
	74.1348	158.729
	71.4448	121.104
	57.6541	161.559
	124.163	198.381
	148.553	94.4581
	125.64	93.5748
	127.049	184.648
	70.5918	54.8724
	74.4686	51.2206
	73.2347	170.321
	65.4819	177.776
	83.6126	177.932
	60.9804	144.963
	96.745	133.769
	70.2769	72.287
	77.0504	61.4986
	88.5487	137.401
	74.7847	64.0106
	57.2463	131.935
	116.97	92.2258
	43.7255	65.5964
	95.7646	76.4368
	65.5826	93.3067
	78.23	154.149
	70.7618	102.844
	74.7661	157.827
	85.2454	156.879
	98.9608	162.819
	61.2236	101.237
	78.5441	102.523
	69.8992	140.477
	62.9701	93.4019
	102.838	100.873
	67.8178	115.606
	93.8892	105.247
	68.61	72.5313
	62.1113	133.536
	73.3905	112.643
	75.728	119.22
	57.8137	78.6274
	95.2999	126.582
	87.1943	129.646
	56.8214	97.4031
	57.3632	88.8518
	130.121	95.2656
	63.2309	77.7728
	70.9305	215.648
	76.8828	64.604
	65.5967	92.0584
	135.563	185.617
	101.431	81.5974
	73.1314	114.217
	154.755	79.3117
	92.5286	89.0497
	160.837	56.759
	102.234	98.7476
	52.7579	175.166
	73.3112	59.7137
	76.7962	68.2901
	95.5005	79.8532
	69.6796	112.685
	97.5092	160.882
	64.2427	102.92
	75.7848	164.721
	78.3308	100.189
	99.7616	115.173
	93.2414	92.8272
	143.153	188.328
	79.9806	120.904
	76.3481	84.4647
	112.706	113.994
	78.9522	122.227
	61.7959	151.504
	94.5738	87.0611
	81.3864	181.113
	112.355	115.957
	66.1725	68.472
	72.8562	92.3525
	84.0143	89.4387
	60.3656	168.546
	87.0532	80.3797
	61.5057	118.165
	104.458	57.3716
	58.5827	112.596
	69.1726	127.315
	101.791	67.7204
	62.5658	125.957
	131.479	136.132
	140.374	69.1663
	117.187	116.225
	162.357	99.3195
	58.9822	116.681
	137.434	200.198
	69.5411	133.306
	78.5426	193.51
	59.0205	163.508
	110.411	51.5586
	92.0733	151.32
	147.085	136.69
	68.6737	119.29
	74.4544	160.163
	88.9027	119.863
	141.671	133.319
	162.698	86.914
	86.7558	107.198
	90.53	123.85
	65.7043	91.6201
	81.3797	298.077
	77.2519	169.508
	75.4582	111.215
	140.838	130.17
	129.499	105.793
	71.0247	111.663
	83.7223	132.004
	75.8349	104.188
	81.3073	77.3043
	98.3433	53.5658
	143.992	87.599
	125.038	85.8756
	68.8831	173.351
	111.744	128.354
	138.821	104.714
	141.415	189.407
	59.9295	127.963
	75.7621	106.585
	104.355	78.673
	64.5202	109.508
	56.7251	129.931
	123.382	85.6455
	67.715	125.937
	100.379	65.4209
	115.742	56.6436
	76.0109	302.069
	84.8901	105.002
	117.525	111.892
	154.053	58.0221
	82.0248	91.4237
	85.075	58.4267
	84.4968	171.041
	137.063	121.671
	96.6138	138.675
	85.5373	233.975
	110.911	135.122
	55.7331	51.1632
	71.44	144.945
	94.0944	128.29
	60.3576	93.8378
	161.559	86.0947
	145.244	34.9795
	126.568	84.8508
	105.485	99.0328
	91.4276	169.091
	96.0644	161.588
	149.477	215.211
	80.3344	168.923
	121.011	90.9789
	103.483	131.075
	145.045	167.809
	111.171	77.4598
	95.7103	108.206
	43.476	65.7085
	110.49	116.153
	102.144	39.8248
	83.1155	158.639
	62.9079	114.856
	146.702	79.2252
	114.326	154.171
	76.0859	125.08
	108.932	71.6005
	92.5222	100.323
	145.654	77.8833
	140.033	89.2146
	90.4731	115.917
	67.4497	105.831
	148.718	74.0023
	102.966	38.7971
	84.6531	106.293
	84.6122	87.9435
	76.3687	272.533
	88.1626	48.397
	82.4866	143.508
	74.6757	182.524
	95.1423	129.534
	111.967	71.1706
	62.084	109.08
	87.9005	104.042
	120.567	62.2156
	91.1179	158.621
	73.5935	100.72
	61.2701	73.9903
	145.942	86.6041
	103.916	114.312
	79.7197	60.9315
	180.714	128.013
	64.8863	173.758
	73.6782	89.7984
	69.719	37.026
	74.2782	140.108
	99.6041	66.7082
	97.2674	71.2935
	56.009	71.2239
	54.9839	54.9914
	76.3419	91.1833
	71.1447	100.677
	75.7271	119.468
	83.9237	71.0145
	147.705	90.2906
	127.308	101.584
	55.2832	66.1197
	64.2474	56.2838
	64.21	75.9168
	78.6159	152.813
	80.5296	94.7569
	78.3781	70.8267
	84.8586	85.6571
	80.9773	86.9304
	69.1391	67.0063
	69.9049	67.1089
	169.003	51.1926
	72.2005	66.4407
	111.752	67.1587
	115.033	57.983
	72.3557	224.86
	75.3183	89.9496
	73.4258	131.804
	94.4962	64.8153
	105.083	64.177
	87.9417	87.4549
	82.4191	96.1563
	131.51	122.308
	71.7707	94.611
	42.3224	93.1912
	75.8982	206.298
	97.2797	55.4739
	84.6953	141.447
	82.3258	40.6189
	68.4439	69.6632
	90.8251	133.95
	98.1584	61.6166
	116.091	263.152
	79.0515	92.4895
	104.702	80.4879
	79.8514	149.712
	133.128	105.743
	81.7133	53.9334
	78.3773	76.048
	76.0496	121.481
	89.8658	99.9873
	68.0344	63.4584
	93.3164	150.585
	107.373	65.0291
	69.6964	88.2618
	103.47	103.301
	89.9943	55.7239
	66.2306	112.811
	105.408	94.2135
	92.0416	73.727
	81.5839	58.9748
	125.916	52.7436
	84.5002	56.53
	118.475	62.3721
	79.8608	79.5996
	91.9527	92.061
	132.25	175.756
	71.3289	64.0197
	109.184	85.7058
	75.579	183.711
	84.7564	44.7847
	86.6636	101.076
	84.2339	193.153
	113.263	157.066
	71.1441	104.764
	90.6825	124.735
	101.218	133.2
	64.4257	118.716
	82.6961	132.255
	83.1769	73.4111
	82.0576	181.458
	92.3729	79.7125
	89.9052	116.972
	70.6965	79.1043
	74.3025	74.297
	99.6711	131.726
	75.1597	137.478
	82.7862	129.429
	59.3425	143.2
	63.0304	165.329
	111.012	71.9335
	113.921	56.876
	184.309	129.119
	82.7763	142.061
	80.8752	207.07
	103.659	124.079
	83.8645	108.832
	94.7674	66.922
	86.1052	83.3711
	81.1993	72.946
	70.4237	88.3007
	144.485	161.45
	83.3754	100.926
	84.1424	132.3
	80.7916	40.7715
	94.5164	297.402
	87.089	195.504
	131.792	145.514
	119.215	128.833
	73.6003	157.1
	76.5081	114.377
	78.8736	77.6545
	108.639	55.1999
	60.7716	94.3121
	96.0278	156.649
	82.5893	197.669
	73.0703	144.945
	152.797	163.356
	65.6075	117.349
	87.5496	131.869
	82.1316	43.9273
	94.4967	98.1725
	102.878	128.205
	71.1011	66.4951
	76.0373	102.212
	74.8322	151.329
	84.6959	92.2875
	48.6083	140.774
	122.502	163.605
	84.9532	119.115
	66.3458	171.177
	68.4889	62.7062
	77.5579	80.0304
	90.0932	51.8851
	174.033	108.494
	81.8725	94.795
	65.1961	129.386
	86.1697	99.3368
	71.4221	109.105
	89.8562	102.253
	90.3721	179.201
	76.9245	38.9007
	61.9442	159.463
	93.5903	89.0206
	96.2745	189.875
	107.599	109.268
	130.305	99.7498
	74.9622	138.776
	60.4345	51.9978
	77.9335	100.859
	98.0906	88.8175
	76.997	166.879
	78.0662	130.369
	93.332	153.752
	83.4719	103.19
	86.2223	120.916
	69.3682	88.4289
	62.3538	63.2788
	76.4338	60.9955
	66.1312	145.456
	96.9484	197.652
	57.2611	250.929
	81.8609	100.647
	106.941
	71.8013
	77.4861
	82.4534
	77.4372
	66.1508
	56.867
	48.0584
	90.3719
	61.9789
	57.6458
	90.2439
	60.8123
	70.4833
	61.9065
	64.7039
	61.3829
	73.3007
	72.2118
	65.9113
	53.9544
	72.0647
	60.9711
	67.2208
	51.4025
	39.7423
	58.1942
	63.0617
	43.7285
	68.9055
	52.055
	51.2687
	155.563
	38.4006
	71.9476
	60.4767
	98.5194
	61.0647
	56.346
	47.086
	61.4508
	59.4007
	77.8344
	67.9035
	71.8425
	48.6386
	62.3694
	79.501
	64.4287
	55.2213
	64.5303
	58.613
	55.6987
	65.4477
	41.265
	77.0933
	63.066
	58.1381
	57.1673
	56.4987
	35.5083
	29.6243
	60.9356
	64.028
	47.5843
	85.61
	55.5007
	100.983
	61.6645
	96.3671
	65.2979
	53.0576
	50.2404
	56.9284
	53.1524
	46.8357
	58.1981
	84.2947
	56.5255
	49.8568
	57.0684
	78.0884
	29.4165
	81.6337
	75.5455
	59.466
	50.863
	65.748
	45.4438
	56.1602
	61.9663
	58.3377
	63.5526
	70.3061
	59.445
	63.7735
	62.9979
	102.385
	86.8085
	126.642
	76.2872
	58.3654
	46.373
	54.2571
	95.3302
	75.2046
	60.1678
	73.9203
	80.2679
	61.3321
	64.4758
	55.2146
	43.046
	47.1658
	53.9779
	102.708
	63.465
	77.277
	104.027
	117.855
	66.992
	77.7512
	44.3448
	152.898
	39.9231
	56.582
	88.2456
	81.258
	92.4903
	100.113
	62.4308
	99.3829
	59.7968
	95.3938
	101.326
	53.8988
	60.5937
	75.3056
	52.5269
	79.1739
	150.26
	159.224
	66.5665
	191.658
	66.5571
	57.1897
	88.3536
	56.8389
	72.1758
	71.9516
	47.5822
	115.614
	72.3003
	138.118
	78.804
	92.0536
	96.9446
	103.627
	95.2686
	74.3347
	154.251
	127.599
	149.52
	73.6816
	79.95
	75.4724
	89.9907
	62.766
	140.26
	80.5172
	154.312
	88.2575
	75.3162
	184.868
	144.568
	49.3482
	101.058
	171.595
	92.4894
	70.7807
	114.395
	80.2745
	74.2603
	77.7543
	42.9962
	76.6708
	85.3701
	154.338
	84.9187
	61.7074
	146.543
	123.342
	73.7674
	135.9
	104.845
	126.875
	100.172
	128.091
	103.558
	101.504
	76.6146
	82.04
	98.6476
	128.307
	72.9553
	99.6592
	77.0702
	54.1828
	80.4227
	162.89
	65.8108
	74.1994
	99.2169
	78.8723
	151.705
	108.414
	80.3376
	84.8393
	147.163
	101.046
	111.933
	47.9481
	118.234
	134.349
	122.053
	69.1531
	130.538
	54.046
	111.152
	64.5793
	60.4818
	63.4126
	78.221
	150.038
	121.581
	72.6719
	126.655
	104.88
